# Supplementary material for: Identification of Novel Dopamine D2 Receptor Ligands—A Combined In Silico/In Vitro Approach
Source: Molecules. 2022 Jul 11;27(14):4435. doi: 10.3390/molecules27144435 (PMC9318694; doi:10.3390/molecules27144435)
Supplement: Supplementary file 1 [file molecules-27-04435-s001.zip]

Archive with 1 entries (1 files):
- molecules-1757763-supplementary.pdf
